# Supplementary material for: Nicotinamide riboside exerts protective effect against aging-induced NAFLD-like hepatic dysfunction in mice
Source: PeerJ. 2019 Aug 28;7:e7568. doi: 10.7717/peerj.7568 (PMC6717504; doi:10.7717/peerj.7568)
Supplement: Data S1 [file peerj-07-7568-s001.xlsx]

## Sheet: Raw data
Figure 1	Body Weight (g)				food intake(g)
	Young	Aged	Aged+NR		Aged	Aged+NR
	21.3	29.3	29.6		4.54	4.59
	22.3	23.3	24		4.05	4.83
	21.8	28.8	23.7		4.81	4.3
	21.1	29.7	23.3		4.47	4.4
	24.3	24.2	25.6		4.63	3.99
	22.4	28.5			4.73	5.32
	Liver weight(% of bw)				Fat pad mass (% of bw)
	Young	Aged	Aged+NR		Young	Aged	Aged+NR
	3.74085	4.15392	5.54493		0.632864	6.0041	2.05507
	3.99641	4.07743	4.78917		0.884753	2.85107	2.99167
	4.21101	4.2835	5.17722		1.23807	5.80938	3.78692
	3.83791	5.61364	4.82275		0.918957	4.57912	2.32961
	4.38765	6.85368	4.30859		1.42346	2.86351	4.05273
	4.61339				0.754018
Figure 2	Triglyceride (mmol/L)				Total cholesterol(mmol/L)
	Young	Aged	Aged+NR		Young	Aged	Aged+NR
	0.93	0.81	0.85		2.28	3.09	2.4
	0.82	0.87	0.9		2.16	2.88	1.9
	0.84	1.4	0.93		2.22	3.85	3.15
	0.75	1.51	0.84		1.98	2.7	1.98
	0.81	1.05	0.81		2.28	2.97	2.13
	0.72	1.05			2.4	2.46
	ALT (U/L)				AST (U/L)
	Young	Aged	Aged+NR		Young	Aged	Aged+NR
	26	25	26		66	140	96
	24	26	27		78	99	80
	22	31	30		72	145	121
	25	25	26		69	85	116
	19	34	24		54	143	81
	18	32			81	136
NAD ( % )				Percentage (%)
Young	Aged	Aged+NR			Young	Aged	Aged+NR
89.141	32.7796	71.5154		0	0.5	0	0
97.2447	38.2091	74.3112		1	0.5	0.1667	0.6667
95.0162	40.7618	67.0178		2	0	0.5	0.1666
109.765	53.6062	64.7488		3	0	0.3333	0.1667
106.645	39.8703	69.2464
102.188	36.953
Figure 3	collage content（%）				TGF-βlevel (fold)
	Young	Aged	Aged+NR		Young	Aged	Aged+NR
	1.051	1.623	1.623		0.92	2.25	1.35
	1.006	1.895	1.582		0.97	1.78	1.47
	0.991	1.542	1.549		0.89	2.47	1.65
	1.072	2.066	1.342		1.09	1.77	1.24
	0.935	2.115	1.281		1.18	2.34	1.35
	0.945	1.542			0.95	1.98
Figure 4	F4/80 (fold)			CD68 (fold)
	Aged	Aged+NR		Aged	Aged+NR
	0.87	0.63		0.81	0.691
	0.94	0.45		0.94	0.62
	1.2	0.21		0.91	0.581
	1.14	0.54		1.12	0.78
	0.98	0.61		1.19	0.645
	0.92			1.04
	IL-1β(fold)			TNF-α (fold)
	Aged	Aged+NR		Aged	Aged+NR
	0.88	0.58		0.87	0.43
	1.21	0.69		1.14	0.41
	1.05	0.75		1.09	0.37
	0.94	0.42		0.9	0.56
	0.89	0.61		1.11	0.61
	1.03			0.94
